# Supplementary material for: Quadriceps muscle atrophy after non-invasive anterior cruciate ligament injury: evidence linking to autophagy and mitophagy
Source: Front Physiol. 2024 Mar 1;15:1341723. doi: 10.3389/fphys.2024.1341723 (PMC10940348; doi:10.3389/fphys.2024.1341723)
Supplement: Supplementary file 1 [file Presentation1.zip]

Archive with 13 entries (12 files):
- Supplementary Material Presentation/
- Supplementary Material Presentation/Supplementary Figurec S1.jpg
- __MACOSX/Supplementary Material Presentation/._Supplementary Figurec S1.jpg
- Supplementary Material Presentation/Supplementary Figurec S2.jpg
- __MACOSX/Supplementary Material Presentation/._Supplementary Figurec S2.jpg
- Supplementary Material Presentation/Supplementary Figurec S3.jpg
- __MACOSX/Supplementary Material Presentation/._Supplementary Figurec S3.jpg
- Supplementary Material Presentation/.DS_Store
- __MACOSX/Supplementary Material Presentation/._.DS_Store
- Supplementary Material Presentation/Supplementary Figurec S4.jpg
- __MACOSX/Supplementary Material Presentation/._Supplementary Figurec S4.jpg
- Supplementary Material Presentation/Supplementary Figurec S5.jpg
- __MACOSX/Supplementary Material Presentation/._Supplementary Figurec S5.jpg
